# Supplementary material for: Characterization Factors to Assess Land Use Impacts on Pollinator Abundance in Life Cycle Assessment
Source: Environ Sci Technol. 2023 Feb 13;57(8):3445–54. doi: 10.1021/acs.est.2c05311 (PMC9979645; doi:10.1021/acs.est.2c05311)
Supplement: Supplementary file 2 — es2c05311_si_002.xlsx [file es2c05311_si_002.xlsx]

## Sheet: Intro
Supporting Information B.Normalized Sx estimates of pollinator abundance
Manuscript: Characterization factors to assess land use impacts on pollinator abundance in Life Cycle Assessment
Authors: Elizabeth M. Alejandre, Laura Scherer, Jeroen B. Guinée, Marcelo A. Aizen, Matthias Albrecht, Mario V. Balzan, Ignasi Bartomeus, Danilo Bevk, Laura A. Burkle, Yann Clough, Lorna J. Cole, Casey M. Delphia, Lynn V. Dicks, Michael P.D. Garratt, David Kleijn, Anikó Kovács-Hostyánszki, Yael Mandelik, Robert J. Paxton, Theodora Petanidou, Simon Potts, Miklós Sárospataki, Catharina J.E. Schulp,…
Description: The resulting Sx estimates provided by experts after 3 rounds of assessment are provided for Block 1) Aggregated land categories, Block 2) Annual crops, and B3)Permanent crops. The Sx estimates have been normalized in reference to grassland.

## Sheet: Block 1
Block 1.-Sx estimates normalized in reference to grassland. Grassland was set to 100 and the rest of the values scaled accordingly.
Annual crops	Forest	Grassland	Pasture	Permanent crops	Shrubland		Low Annual crops	Low Forest	Low Grassland	Low Pasture	Low Permanent crops	Low Shrubland		High Annual crops	High Forest	High Grassland	High Pasture	High Permanent crops	High Shrubland
42.8571	85.7143	100	28.5714	100	142.857		14.2857	42.8571	71.4286	7.14286	42.8571	85.7143		114.286	128.571	142.857	71.4286	114.286	142.857
35.2941	58.8235	100	29.4118	58.8235	88.2353		5.88235	11.7647	47.0588	11.7647	11.7647	47.0588		88.2353	88.2353	117.647	70.5882	88.2353	105.882
62.5	50	100	50	87.5	62.5									100	100		62.5
35	55	100	40	50	80		10	20	40	10	10	40		70	80	100	60	80	90
0	50	100	50	50	80		0	10	60	10	10	50		80	80	100	70	80	100
30	60	100	50	45	80		0	10	40	0	0	40		50	80	100	80	80	90
47.0588	58.8235	100	58.8235	47.0588	94.1176		5.88235	11.7647	70.5882	11.7647	11.7647	58.8235		70.5882	82.3529	117.647	82.3529	94.1176	117.647
25	70	100	45	40	100		5	15	50	5	10	50		70	100	100	80	80	100
12.5	25	100	25	75	87.5		12.5	12.5	62.5	6.25	12.5	37.5		62.5	75	125	62.5	100	112.5
35.2941	64.7059	100	35.2941	58.8235	94.1176		5.88235	17.6471	70.5882	11.7647	11.7647	58.8235		64.7059	82.3529	111.765	70.5882	88.2353	117.647
47.0588	58.8235	100	35.2941	52.9412	88.2353		5.88235	11.7647	64.7059	11.7647	11.7647	52.9412		88.2353	82.3529	117.647	58.8235	82.3529	111.765
25	37.5	100	31.25	50	93.75		6.25	6.25	37.5	6.25	6.25	37.5		62.5	81.25	125	75	81.25	118.75
42.8571	85.7143	100	28.5714	57.1429	114.286		7.14286	7.14286	42.8571	14.2857	0	57.1429		85.7143	128.571	128.571	85.7143	100	142.857
50	62.5	100	50	68.75	112.5		6.25	12.5	25	12.5	12.5	50		87.5	100	112.5	87.5	100	125
47.0588	76.4706	100	52.9412	70.5882	94.1176		23.5294	17.6471	58.8235	23.5294	23.5294	35.2941		88.2353	88.2353	117.647	70.5882	94.1176	105.882
29.4118	70.5882	100	47.0588	47.0588	94.1176		5.88235	11.7647	58.8235	11.7647	11.7647	52.9412		76.4706	100	117.647	88.2353	88.2353	117.647
65	90	100	50	70	95		5	10	60	10	10	50		80	95	100	60	90	100
42.8571	71.4286	100	42.8571	71.4286	100		7.14286	7.14286	42.8571	7.14286	14.2857	57.1429		85.7143	114.286	128.571	85.7143	114.286	128.571
22.2222	61.1111	100	44.4444	44.4444	83.3333		5.55556	16.6667	44.4444	16.6667	11.1111	38.8889		50	77.7778	111.111	83.3333	66.6667	94.4444
50	71.4286	100	28.5714	85.7143	114.286		0	14.2857	42.8571	14.2857	7.14286	42.8571		107.143	135.714	142.857	71.4286	114.286	128.571
42.8571	28.5714	100	28.5714	50	92.8571		7.14286	14.2857	57.1429	21.4286	17.1429	57.1429		71.4286	7.14286	128.571	71.4286	85.7143	128.571
28.5714	57.1429	100	50	57.1429	85.7143		7.14286	7.14286	85.7143	14.2857	7.14286	42.8571		85.7143	114.286	128.571	85.7143	100	114.286
51.1111	72.2222	100	50	64.4444	84.4444		5.55556	13.3333	41.1111	14.4444	13.3333	42.2222		88.8889	105.556	106.667	66.6667	83.3333	104.444
33.3333	46.6667	100	20	46.6667	106.667		10.6667	16	33.3333	10.6667	10.6667	26.6667		80	93.3333	133.333	40	86.6667	120
7.14286	14.2857	100	57.1429	28.5714	71.4286		0	0	42.8571	7.14286	14.2857	42.8571		57.1429	100	142.857	142.857	142.857	142.857

## Sheet: Block 2
Block 2.-Sx estimates normalized in reference to grassland. The maximum typical abundance estimates (100) were set to the normalized mean high abundance for annual crops (78.6)
Cereals	Rice	Veg…	Sugar cane	Fibre crops	Oilseed crops	Legumes	Other annual		Low Cereals	Low Rice	Low Veg…	Low Sugar cane	Low Fibre crops	Low Oilseed crops	Low legumes	Low Other annuals		High Cereals	High Rice	High Veg…	High Sugar cane	High Fibre crops	High Oilseed crops	High Legumes	High Other annuals
58.95	19.65	78.6	19.65	19.65	78.6	78.6	49.125		29.475	4.9125	49.125	4.9125	9.825	58.95	58.95	19.65		68.775	29.475	98.25	39.3	39.3	98.25	98.25	68.775
11.2286	7.86	78.6	7.86	22.4571	39.3	56.1429	11.2286		0
0	0	78.6	0	65.5	62.88	62.88	0		0	0	0	39.3	0	47.16	47.16								78.6	78.6
7.86	7.86	78.6	7.86	47.16	39.3	39.3	23.58		0	0	7.86	0	0	15.72	15.72	7.86		11.79	7.86	78.6	7.86	55.02	55.02	55.02	51.09
15.72	0	78.6	0	15.72	73.6875	78.6	0		0	0	0	0	0	24.5625	24.5625	0		15.72	15.72	157.2	31.44	47.16	98.25	98.25	0
52.4	13.1	78.6	13.1	52.4	39.3	39.3	78.6		0	0	0	0	0	23.58	23.58	0		104.8	26.2	104.8	0	91.7	55.02	55.02	157.2
15.72	7.86	78.6	7.86	31.44	51.09	62.88	31.44		3.93	0		0		23.58	31.44	7.86		39.3	23.58	78.6	7.86	39.3	62.88	74.67	39.3
7.86	3.93	78.6	7.86	15.72	65.5	52.4	7.86		0	0	7.86	0	0	13.1	13.1	0		31.44	23.58	78.6	23.58	39.3	104.8	91.7	23.58
13.1	6.55	78.6	13.1	19.65	78.6	78.6	45.85		0	0	13.1	0	6.55	39.3	39.3	13.1		52.4	26.2	78.6	26.2	65.5	88.425	88.425	52.4
26.2	9.17	78.6	13.1	39.3	36.2769	18.1385	45.85		6.55	3.93	9.17	1.31	6.55	12.0923	6.04615	13.1		52.4	26.2	91.7	32.75	58.95	66.5077	48.3692	78.6
12.0923	6.04615	78.6	12.0923	18.1385	33.6857	44.9143	12.0923		6.04615	0	6.04615	0	0	22.4571	39.3	6.04615		42.3231	18.1385	90.6923	18.1385	60.4615	67.3714	112.286	42.3231
31.44	11.004	78.6	15.72	39.3	65.5	72.05	31.44		3.144	3.144	7.86	3.144	3.144	26.2	32.75	7.86		47.16	23.58	94.32	39.3	70.74	78.6	78.6	55.02
26.2	6.55	78.6	13.1	32.75	56.1429	56.1429	32.75		0	0	6.55	0	0	0	22.4571	0		65.5	26.2	117.9	52.4	65.5	112.286	101.057	78.6
22.4571	11.2286	78.6	11.2286	56.1429	78.6	56.1429	33.6857		5.61429	0	0	5.61429	11.2286	56.1429	28.0714	11.2286		44.9143	33.6857	101.057	33.6857	78.6	112.286	72.9857	56.1429
30.2308	6.04615	78.6	6.04615	36.2769	60.4615	60.4615	48.3692		12.0923	0	18.1385	0	6.04615	36.2769	36.2769	12.0923		54.4154	24.1846	90.6923	30.2308	48.3692	84.6462	84.6462	78.6
29.475	13.755	78.6	13.755	39.3	44.9143	33.6857	49.125		9.825	1.965	9.825	1.965	9.825	3.93	7.86	13.755		78.6	39.3	137.55	39.3	78.6	39.3	31.44	137.55
7.86	3.93	78.6	3.93	23.58	62.88	47.16	0		3.93	0	0	0	3.93	31.44	23.58	0		11.79	15.72	78.6	15.72		78.6	78.6	0
15.72	7.86	78.6	7.86	31.44	42.3231	42.3231	15.72		0	0		0		24.1846	24.1846	0		31.44	31.44	110.04	31.44	62.88	48.3692	48.3692
12.0923	8.46462	78.6	10.8831	33.8585	78.6	78.6	12.0923		1.20923	1.20923	12.0923	1.20923	1.20923	56.1429	33.6857	1.20923		24.1846	24.1846	120.923	26.6031	48.3692	112.286	112.286	24.1846
31.44	15.72	78.6	15.72	62.88	47.16	78.6	55.02		0	0	0	0	0	31.44	15.72	15.72		55.02	39.3	157.2	39.3	110.04	117.9	133.62	78.6
29.475	19.65	78.6	17.685	39.3	47.16	43.5323	68.775		9.825	3.93	19.65	3.93	13.755	4.83692	18.1385	19.65		58.95	39.3	137.55	39.3	58.95	72.5538	48.3692	127.725
33.405	19.65	49.125	19.65	78.6	64.7294	55.4824	31.44		17.685	9.825	27.51	9.825	49.125	18.4941	27.7412	17.685		64.845	78.6	86.46	49.125	117.9	92.4706	92.4706	70.74
12.0923	8.46462	78.6	12.0923	26.6031	20.96	20.96	21.7662		6.04615	3.62769	8.46462	3.62769	2.41846	10.48	10.48	9.67385		24.1846	30.2308	87.0646	21.7662	42.3231	52.4	52.4	26.6031
8.73333	8.73333	78.6	12.2267	43.6667			61.1333		3.49333	3.49333	8.73333	3.49333	8.73333			8.73333		26.2	26.2	96.0667	26.2	69.8667			104.8
7.86	7.86	39.3	19.65	78.6			7.86		0	0	19.65	0	78.6			0		78.6	78.6	393	39.3	157.2			78.6

## Sheet: Block 3
Block 3.-Sx estimates normalized in reference to grassland. The maximum typical estimates (100) were set to the normalized mean high abundance estimate of permanent crops in Block 1(93.11)
Grapes	Tropical and subtropical fruits	Citrus fruits	Pome and stone fruits	Other trees and bush fruits and nuts	Oleaginous fruits	Beverage crops	Spices, aromatic, drug and pharmaceutical crops	Clover Seed	Other perm.		Low Grapes	Low Tropical and subtropical fruits	Low Citrus fruits	Low Pome and stone fruits	Low Other trees and bush fruits and nuts	Low Oleaginous fruits	Low Beverage crops	Low Spices, aromatic, drug and pharmaceutical crops	Low clover seed	Low Other perennial crops		High Grapes	High Tropical and subtropical fruits	High Citrus fruits	High Pome and stone fruits	High Other trees and bush fruits and nuts	High Oleaginous fruits	High Beverage crops	High Spices, aromatic, drug and pharmaceutical crops	High Clover	High Other perennial crops
65.177	65.177	93.11	74.488	93.11	55.866	74.488	93.11	93.11	55.866		37.244	27.933	46.555	37.244	46.555	27.933	27.933	46.555	58.1938	27.933		93.11	74.488	93.11	93.11	93.11	74.488	93.11	93.11	116.388	65.177
23.2775	52.3744	64.0131	93.11	64.0131	46.555	58.1938	93.11	93.11	58.1938
0	93.11	75.6519	81.4712	81.4712	58.1938	58.1938	58.1938	74.488	58.1938		0	0	0			0	0	0	55.866	0										93.11
23.2775	65.177	55.866	93.11	69.8325	46.555	37.244	65.177	93.11	60.5215		4.6555	18.622	18.622	46.555	46.555	9.311	9.311	18.622	46.555	9.311		46.555	74.488		93.11	74.488				93.11	69.8325
18.622	37.244	83.799	93.11	74.488	27.933	27.933	46.555	93.11	46.555		0	18.622	18.622	27.933	27.933	9.311	9.311	18.622	81.4712	9.311		46.555	55.866	93.11	93.11	93.11	55.866	55.866	65.177	104.749	55.866
31.0367	38.7958	69.8325	93.11	77.5917	62.0733	62.0733	62.0733	83.799	46.555		7.75917	23.2775	31.0367	46.555	15.5183	7.75917	15.5183	15.5183	65.177	15.5183		62.0733	62.0733	100.869	124.147	124.147	93.11	108.628	108.628	93.11	77.5917
18.622	46.555	55.866	93.11	74.488	27.933	46.555	55.866	74.488	46.555		9.311	18.622	18.622	18.622	27.933	9.311	9.311	18.622	55.866	9.311		27.933	74.488	74.488	93.11	93.11	46.555	65.177	74.488	83.799	83.799
23.2775	46.555	37.244	93.11	65.177	37.244	46.555	55.866	77.5917	46.555		0	13.9665	9.311	23.2775	23.2775	4.6555	9.311	18.622	46.555	9.311		46.555	65.177	55.866	93.11	93.11	74.488	74.488	93.11	108.628	93.11
26.6029	93.11	66.5071	93.11	66.5071	66.5071	66.5071	66.5071	93.11	66.5071		0	0	0	26.6029	26.6029	0	0	0	46.555	0		53.2057	133.014	79.8086	119.713	93.11	93.11	93.11	106.411	104.749	93.11
27.3123	62.0733	74.488	93.11	62.0733	49.6587	62.0733	55.866	57.2985	49.6587		7.4488	23.5879	26.0708	31.0367	24.8293	12.4147	12.4147	21.1049	28.6492	13.6561		49.6587	86.9027	86.9027	111.732	86.9027	74.488	74.488	62.0733	85.9477	68.2807
23.2775	58.1938	75.6519	93.11	58.1938	52.3744	52.3744	58.1938	93.11	58.1938		5.81937	23.2775	23.2775	34.9162	23.2775	11.6387	11.6387	23.2775	66.5071	11.6387		58.1938	87.2906	93.11	104.749	87.2906	81.4712	81.4712	87.2906	119.713	81.4712
38.7958	77.5917	62.0733	85.3508	85.3508	77.5917	46.555	93.11	77.5917	62.0733		7.75917	31.0367	31.0367	31.0367	31.0367	15.5183	7.75917	23.2775	62.0733	15.5183		93.11	108.628	93.11	131.906	108.628	116.388	108.628	155.183	108.628	131.906
29.0969	58.1938	58.1938	93.11	69.8325	69.8325	69.8325	58.1938	79.8086	69.8325		5.81937	11.6387	11.6387	46.555	11.6387	11.6387	11.6387	23.2775	26.6029	5.81937		69.8325	93.11	93.11	116.388	69.8325	69.8325	81.4712	81.4712	106.411	81.4712
24.8293	93.11	74.488	74.488	62.0733	62.0733	49.6587	74.488	93.11	74.488		6.20733	24.8293	37.244	24.8293	12.4147	24.8293	24.8293	37.244	79.8086	37.244		37.244	105.525	99.3173	99.3173	86.9027	99.3173	74.488	99.3173	133.014	99.3173
29.0969	58.1938	81.4712	93.11	69.8325	75.6519	58.1938	58.1938	93.11	58.1938		11.6387	23.2775	29.0969	46.555	34.9162	17.4581	17.4581	23.2775	71.6231	11.6387		58.1938	81.4712	98.9294	104.749	87.2906	93.11	81.4712	81.4712	114.597	93.11
37.244	93.11	93.11	93.11	74.488	55.866	74.488	93.11	66.5071	65.177		9.311	27.933	37.244	46.555	27.933	18.622	18.622	27.933	18.622	18.622		111.732	130.354	130.354	148.976	139.665	111.732	130.354	148.976	55.866	130.354
37.244	55.866	65.177	93.11	65.177	37.244	46.555	37.244	93.11	41.8995		0	0	18.622	55.866	37.244	4.6555	0	4.6555	74.488	4.6555		74.488	65.177	65.177	93.11	74.488	65.177		55.866	111.732	55.866
31.0367	62.0733	62.0733	93.11	62.0733	46.555	77.5917	77.5917	50.1362	62.0733		15.5183	0	31.0367	31.0367	31.0367	15.5183	15.5183	31.0367	28.6492	15.5183		46.555	93.11	124.147	155.183	93.11	77.5917	124.147	93.11	57.2985	77.5917
26.6029	67.8373	79.8086	93.11	73.1579	46.555	66.5071	79.8086	79.8086	63.8469		9.311	26.6029	29.2631	39.9043	26.6029	13.3014	15.9617	29.2631	39.9043	17.2919		53.2057	93.11	106.411	133.014	99.7607	86.4593	86.4593	106.411	119.713	82.4689
23.2775	46.555	74.488	93.11	46.555	37.244	46.555	37.244	55.866	37.244		4.6555	18.622	18.622	37.244	18.622	9.311	9.311	18.622	18.622	9.311		55.866	74.488	93.11	93.11	93.11	65.177	74.488	69.8325	74.488	55.866
46.555	93.11	69.8325	93.11	69.8325	93.11	93.11	93.11	64.4608	23.2775		23.2775	41.8995	46.555	46.555	34.9162	23.2775	27.933	39.5718	57.2985	30.2608		81.4712	139.665	139.665	162.942	162.942	139.665	139.665	139.665	77.3529	139.665
66.5071	66.5071	93.11	93.11	77.1483	66.5071	66.5071	93.11	93.11	85.1291		26.6029	26.6029	39.9043	39.9043	31.9234	26.6029	31.9234	39.9043	43.8165	34.5837		133.014	146.316	159.617	159.617	151.636	133.014	125.033	159.617	109.541	151.636
30.1238	68.4632	82.1559	93.11	71.2018	52.0321	57.5091	75.3096	62.0733	54.7706		8.21559	23.2775	32.8624	41.0779	34.2316	13.6926	15.0619	20.539	49.6587	12.3234		54.7706	68.4632	98.5871	106.803	79.4174	109.541	86.2637	82.1559	99.3173	71.2018
23.2775	62.0733	93.11	69.8325	15.5183	31.0367	46.555	62.0733		31.0367		0	18.622	31.0367	0		15.5183	15.5183	15.5183		0		31.0367	77.5917	124.147	85.3508		62.0733	77.5917	93.11
18.622	37.244	37.244	37.244	37.244	37.244	37.244	93.11		93.11		9.311	9.311	18.622			18.622	0	3.7244		37.244		111.732					186.22	186.22	186.22		148.976
