# Supplementary material for: Characterization Factors to Assess Land Use Impacts on Pollinator Abundance in Life Cycle Assessment
Source: Environ Sci Technol. 2023 Feb 13;57(8):3445–54. doi: 10.1021/acs.est.2c05311 (PMC9979645; doi:10.1021/acs.est.2c05311)
Supplement: Supplementary file 3 — es2c05311_si_003.xlsx [file es2c05311_si_003.xlsx]

## Sheet: Intro
Supporting Information C. Example of characterization factors application
Manuscript: Characterization factors to assess land use impacts on pollinator abundance in Life Cycle Assessment
Authors: Elizabeth M. Alejandre, Laura Scherer, Jeroen B. Guinée, Marcelo A. Aizen, Matthias Albrecht, Mario V. Balzan, Ignasi Bartomeus, Danilo Bevk, Laura A. Burkle, Yann Clough, Lorna J. Cole, Casey M. Delphia, Lynn V. Dicks, Michael P.D. Garratt, David Kleijn, Anikó Kovács-Hostyánszki, Yael Mandelik, Robert J. Paxton, Theodora Petanidou, Simon Potts, Miklós Sárospataki, Catharina J.E. Schulp,…
Description: The list of characterized land occupation elementary flows from ecoinvent are presented along with their corresponding characterization factors (CFs) in the sheet 'CFs'. In the 'Comparison' sheet, we present two illustrative product systems (AP1 and AP2), with the list of land occupation elementary flows consumed by each product, followed by the corresponding CFs produced in this stu…

## Sheet: CFs
List of relevant elementary flows from the ecoinvent database (version 3.4)	CF's for potential pollinator abundance decrease	Units
Occupation, annual crop	0.64	m2.year/m2.year
Occupation, annual crop, flooded crop	0.93	m2.year/m2.year
Occupation, annual crop, greenhouse	0.93	m2.year/m2.year
Occupation, annual crop, irrigated	0.64	m2.year/m2.year
Occupation, annual crop, irrigated, extensive	0.21	m2.year/m2.year
Occupation, annual crop, irrigated, intensive	0.93	m2.year/m2.year
Occupation, annual crop, non-irrigated	0.64	m2.year/m2.year
Occupation, annual crop, non-irrigated, extensive	0.21	m2.year/m2.year
Occupation, annual crop, non-irrigated, intensive	0.93	m2.year/m2.year
Occupation, forest	0.41	m2.year/m2.year
Occupation, forest, extensive	0.07	m2.year/m2.year
Occupation, forest, intensive	0.87	m2.year/m2.year
Occupation, forest, intensive, clear-cutting	0.87	m2.year/m2.year
Occupation, forest, extensive, short-cycle	0.87	m2.year/m2.year
Occupation, grassland, natural (non-use)	0	m2.year/m2.year
Occupation, grassland, natural, for livestock grazing	0	m2.year/m2.year
Occupation, pasture, man made and meadow, organic	0.25	m2.year/m2.year
Occupation, pasture, man made	0.59	m2.year/m2.year
Occupation, pasture, man made, extensive	0.25	m2.year/m2.year
Occupation, pasture, man made, intensive	0.89	m2.year/m2.year
Occupation, permanent crop	0.41	m2.year/m2.year
Occupation, permanent crop, fruit, extensive	0.07	m2.year/m2.year
Occupation, permanent crop, irrigated	0.41	m2.year/m2.year
Occupation, permanent crop, irrigated, extensive	0.07	m2.year/m2.year
Occupation, permanent crop, irrigated, intensive	0.88	m2.year/m2.year
Occupation, permanent crop, non-irrigated	0.41	m2.year/m2.year
Occupation, permanent crop, non-irrigated, extensive	0.07	m2.year/m2.year
Occupation, permanent crop, non-irrigated, intensive	0.88	m2.year/m2.year
Occupation, permanent crop, vine	0.41	m2.year/m2.year
Occupation, permanent crop, vine, extensive	0.07	m2.year/m2.year
Occupation, shrub land, sclerophyllous	0.06	m2.year/m2.year
Occupation, forest, primary (non-use)
Occupation, forest, secondary (non-use)
Occupation, forest, unspecified
Occupation, arable land, unspecified use	m2.year/m2.year
Occupation, bare area (non-use)	m2.year/m2.year
Occupation, construction site	m2.year/m2.year
Occupation, cropland fallow (non-use)	m2.year/m2.year
Occupation, dump site	m2.year/m2.year
Occupation, field margin/hedgerow	m2.year/m2.year
Occupation, heterogeneous, agricultural	m2.year/m2.year
Occupation, industrial area	m2.year/m2.year
Occupation, inland waterbody, unspecified	m2.year/m2.year
Occupation, lake, artificial	m2.year/m2.year
Occupation, lake, natural (non-use)	m2.year/m2.year
Occupation, mineral extraction site	m2.year/m2.year

## Sheet: Comparison
For illustrative purposes, we present the comparison of two hypothethical agricultural products, AP1 and AP2. The land use elementary flows consumed/used as input by each product system are listed in the first column, followed by the specific amount consumed by product AP1 and AP2. The characterization result indicates that product AP2 can be associated with a larger pollinator abundance decrease…
Elementary flows input	AP1	AP2	Unit	CF	Characterization result (Pollinator abundance decrease)			Comparison of Pollinator abundance decrease:
					AP1	AP2		AP1	0.0295579
Occupation, annual crop	0.0208	0.329	square meter-year	0.64	0.013312	0.21056		AP2	0.221645
Occupation, annual crop, greenhouse	0	0	square meter-year	0.93	0	0
Occupation, annual crop, irrigated	3.31e-06	2.42e-06	square meter-year	0.64	2.1184e-06	1.5488e-06
Occupation, annual crop, irrigated, intensive	6.08e-09	2.55e-08	square meter-year	0.93	5.6544e-09	2.3715e-08
Occupation, annual crop, non-irrigated	3.67e-08	1.77e-07	square meter-year	0.64	2.3488e-08	1.1328e-07
Occupation, annual crop, non-irrigated, extensive	1.97e-06	2.46e-06	square meter-year	0.21	4.137e-07	5.166e-07
Occupation, annual crop, non-irrigated, intensive	3.94e-05	3.17e-05	square meter-year	0.93	3.6642e-05	2.9481e-05
Occupation, arable land, unspecified use	6.56e-08	8.55e-07	square meter-year	NA	0	0
Occupation, construction site	0.000276	0.000917	square meter-year	NA	0	0
Occupation, dump site	0.000777	0.000542	square meter-year	NA	0	0
Occupation, forest, extensive	3.74e-05	4.13e-05	square meter-year	0.07	2.618e-06	2.891e-06
Occupation, forest, intensive	0.0186	0.0127	square meter-year	0.87	0.016182	0.011049
Occupation, grassland, natural (non-use)	7.14e-05	1.46e-05	square meter-year	0	0	0
Occupation, industrial area	0.000472	0.000259	square meter-year	NA	0	0
Occupation, inland waterbody, unspecified	1.39e-06	8.83e-08	square meter-year	NA	0	0
Occupation, lake, artificial	0.000558	0.000329	square meter-year	NA	0	0
Occupation, mineral extraction site	0.00104	0.00919	square meter-year	NA	0	0
Occupation, pasture, man made	8.06e-19	6.45e-18	square meter-year	0.59	4.7554e-19	3.8055e-18
Occupation, pasture, man made, extensive	1.37e-10	5.26e-12	square meter-year	0.25	3.425e-11	1.315e-12
Occupation, pasture, man made, intensive	3.46e-07	9.33e-09	square meter-year	0.89	3.0794e-07	8.3037e-09
Occupation, permanent crop	3.68e-05	2.92e-06	square meter-year	0.41	1.5088e-05	1.1972e-06
Occupation, permanent crop, irrigated	1.33e-05	4.38e-07	square meter-year	0.41	5.453e-06	1.7958e-07
Occupation, permanent crop, irrigated, intensive	5.9e-19	2.26e-20	square meter-year	0.88	5.192e-19	1.9888e-20
Occupation, permanent crop, non-irrigated, intensive	0	0	square meter-year	0.88	0	0
Occupation, river, artificial	0.000128	6.99e-05	square meter-year	NA	0	0
Occupation, seabed, drilling and mining	3.29e-05	2.4e-06	square meter-year	NA	0	0
Occupation, seabed, infrastructure	3.45e-07	2.44e-08	square meter-year	NA	0	0
Occupation, shrub land, sclerophyllous	2.08e-05	7.01e-06	square meter-year	0.06	1.248e-06	4.206e-07
Occupation, traffic area, rail network	4.41e-05	3.61e-05	square meter-year	NA	0	0
Occupation, traffic area, rail/road embankment	0.000288	0.000223	square meter-year	NA	0	0
Occupation, traffic area, road network	0.00042	0.000728	square meter-year	NA	0	0
Occupation, urban, discontinuously built	9.83e-05	0.00169	square meter-year	NA	0	0
Occupation, urban/industrial fallow (non-use)	1.5e-07	2.82e-08	square meter-year	NA	0	0
					0.0295579	0.221645

## Sheet: Contribution 
A contribution analysis can help identify the major inventory flows contributing to the relative pollinator abundance decrease of a process or product system. For both AP1 and AP2, the land occupation for annual crops and intensive forest contribute the most to the potential pollinator abundance decrease.
Elementary flow	AP1	AP2
Occupation, forest, intensive	0.016182	0.011049
Occupation, annual crop	0.013312	0.21056
Occupation, annual crop, non-irrigated, intensive	3.6642e-05	2.9481e-05
Occupation, permanent crop	1.5088e-05	1.1972e-06
Occupation, permanent crop, irrigated	5.453e-06	1.7958e-07
Occupation, forest, extensive	2.618e-06	2.891e-06
Occupation, annual crop, irrigated	2.1184e-06	1.5488e-06
Occupation, shrub land, sclerophyllous	1.248e-06	4.206e-07
Occupation, annual crop, non-irrigated, extensive	4.137e-07	5.166e-07
Occupation, pasture, man made, intensive	3.0794e-07	8.3037e-09
Occupation, annual crop, non-irrigated	2.3488e-08	1.1328e-07
Occupation, annual crop, irrigated, intensive	5.6544e-09	2.3715e-08
Occupation, pasture, man made, extensive	3.425e-11	1.315e-12
Occupation, permanent crop, irrigated, intensive	5.192e-19	1.9888e-20
Occupation, pasture, man made	-4.7554e-19	-3.8055e-18
